# Supplementary material for: Limited echocardiogram acquisition by novice clinicians aided with deep learning: A randomized controlled trial
Source: Biol Methods Protoc. 2025 Nov 7;10(1):bpaf083. doi: 10.1093/biomethods/bpaf083 (PMC12627401; doi:10.1093/biomethods/bpaf083)
Supplement: bpaf083_Supplementary_Data [file bpaf083_supplementary_data.zip]

Archive with 2 entries (2 files):
- UltraSight-AI-Guidance-User-Manual-ver1.9-.pdf
- Supplementary_Material.docx
